# Supplementary material for: Genome-Wide Association Study of Blood Mercury in European Pregnant Women and Children
Source: Genes (Basel). 2023 Nov 24;14(12):2123. doi: 10.3390/genes14122123 (PMC10742428; doi:10.3390/genes14122123)
Supplement: Supplementary file 1 [file genes-14-02123-s001.zip]

Archive with 1 entries (1 files):
- genes-2692627-supplementary.pdf
